# Supplementary material for: Correction of large jawbone defect in the mouse using immature osteoblast–like cells and a 3D polylactic acid scaffold
Source: PNAS Nexus. 2022 Aug 18;1(4):pgac151. doi: 10.1093/pnasnexus/pgac151 (PMC9802318; doi:10.1093/pnasnexus/pgac151)
Supplement: pgac151_Supplemental_Files [file pgac151_supplemental_files.zip]

Archive with 4 entries (4 files):
- PNASNEXUS-PNASNEXUS-2022-00126-s01.docx
- PNASNEXUS-PNASNEXUS-2022-00126-s02.docx
- PNASNEXUS-PNASNEXUS-2022-00126-s03.avi
- PNASNEXUS-PNASNEXUS-2022-00126-s04.avi
